# Supplementary material for: A Quantitative Review of Brain Activation Maps for Mentalizing, Empathy, and Social Interactions: Specifying Commonalities and Differences
Source: Behav Sci (Basel). 2025 Jul 10;15(7):934. doi: 10.3390/bs15070934 (PMC12293034; doi:10.3390/bs15070934)
Supplement: Supplementary file 1 [file behavsci-15-00934-s001.zip]

Archive with 1 entries (1 files):
- behavsci-3590188-supplementary.pdf
